# Supplementary material for: Detection of Alpha-Rod Protein Repeats Using a Neural Network and Application to Huntingtin
Source: PLoS Comput Biol. 2009 Mar 13;5(3):e1000304. doi: 10.1371/journal.pcbi.1000304 (PMC2647740; doi:10.1371/journal.pcbi.1000304)
Supplement: Dataset S1 — Annotated sequences used for the training set (0.14 MB TDS) [file pcbi.1000304.s001.tds]

M		0	0	1gw5:b	1
T		0	0	1gw5:b	2
D		0	0	1gw5:b	3
S		0	0	1gw5:b	4
K		0	0	1gw5:b	5
Y	T	0	0	1gw5:b	6
F	T	0	0	1gw5:b	7
T		0	0	1gw5:b	8
T		0	0	1gw5:b	9
N		0	0	1gw5:b	10
K	S	0	0	1gw5:b	11
K	S	0	1	1gw5:b	12
G	S	0	1	1gw5:b	13
E	H	0	1	1gw5:b	14
I	H	0	1	1gw5:b	15
F	H	0	1	1gw5:b	16
E	H	0	1	1gw5:b	17
L	H	0	1	1gw5:b	18
K	H	0	1	1gw5:b	19
A	H	0	1	1gw5:b	20
E	H	0	1	1gw5:b	21
L	H	0	1	1gw5:b	22
N	H	1	1	1gw5:b	23
N	S	1	1	1gw5:b	24
E	S	1	1	1gw5:b	25
K		1	1	1gw5:b	26
K	H	1	1	1gw5:b	27
E	H	0	1	1gw5:b	28
K	H	0	1	1gw5:b	29
R	H	0	1	1gw5:b	30
K	T	0	1	1gw5:b	31
E	H	0	1	1gw5:b	32
A	H	0	1	1gw5:b	33
V	H	0	1	1gw5:b	34
K	H	0	1	1gw5:b	35
K	H	0	1	1gw5:b	36
V	H	0	1	1gw5:b	37
I	H	0	1	1gw5:b	38
A	H	0	1	1gw5:b	39
A	H	0	1	1gw5:b	40
M	H	0	1	1gw5:b	41
T	H	0	1	1gw5:b	42
V	H	0	1	1gw5:b	43
G	T	0	1	1gw5:b	44
K		0	1	1gw5:b	45
D		0	1	1gw5:b	46
V		0	1	1gw5:b	47
S	G	0	1	1gw5:b	48
S	G	0	1	1gw5:b	49
L	G	0	1	1gw5:b	50
F	H	0	1	1gw5:b	51
P	H	0	1	1gw5:b	52
D	H	0	1	1gw5:b	53
V	H	0	1	1gw5:b	54
V	H	0	1	1gw5:b	55
N	H	0	1	1gw5:b	56
C	T	0	1	1gw5:b	57
M	S	1	1	1gw5:b	58
Q	S	1	1	1gw5:b	59
T	S	1	1	1gw5:b	60
D	S	1	1	1gw5:b	61
N		1	1	1gw5:b	62
L	H	0	1	1gw5:b	63
E	H	0	1	1gw5:b	64
L	H	0	1	1gw5:b	65
K	H	0	1	1gw5:b	66
K	H	0	1	1gw5:b	67
L	H	0	1	1gw5:b	68
V	H	0	1	1gw5:b	69
Y	H	0	1	1gw5:b	70
L	H	0	1	1gw5:b	71
Y	H	0	1	1gw5:b	72
L	H	0	1	1gw5:b	73
M	H	0	1	1gw5:b	74
N	H	0	1	1gw5:b	75
Y	H	0	1	1gw5:b	76
A	H	0	1	1gw5:b	77
K	H	0	1	1gw5:b	78
S	T	0	1	1gw5:b	79
Q	T	0	1	1gw5:b	80
P	H	0	1	1gw5:b	81
D	H	0	1	1gw5:b	82
M	H	0	1	1gw5:b	83
A	H	0	1	1gw5:b	84
I	H	0	1	1gw5:b	85
M	T	0	1	1gw5:b	86
A	T	0	1	1gw5:b	87
V	H	0	1	1gw5:b	88
N	H	0	1	1gw5:b	89
S	H	0	1	1gw5:b	90
F	H	0	1	1gw5:b	91
V	G	0	1	1gw5:b	92
K	G	0	1	1gw5:b	93
D	G	0	1	1gw5:b	94
C	T	1	1	1gw5:b	95
E	T	1	1	1gw5:b	96
D	S	1	1	1gw5:b	97
P	S	1	1	1gw5:b	98
N	S	1	1	1gw5:b	99
P	H	0	1	1gw5:b	100
L	H	0	1	1gw5:b	101
I	H	0	1	1gw5:b	102
R	H	0	1	1gw5:b	103
A	H	0	1	1gw5:b	104
L	H	0	1	1gw5:b	105
A	H	0	1	1gw5:b	106
V	H	0	1	1gw5:b	107
R	T	0	1	1gw5:b	108
T	H	0	1	1gw5:b	109
M	H	0	1	1gw5:b	110
G	H	0	1	1gw5:b	111
C	H	0	1	1gw5:b	112
I		0	1	1gw5:b	113
R		0	1	1gw5:b	114
V	S	0	1	1gw5:b	115
D	S	0	1	1gw5:b	116
K	S	0	1	1gw5:b	117
I	S	0	1	1gw5:b	118
T	H	0	1	1gw5:b	119
E	H	0	1	1gw5:b	120
Y	H	0	1	1gw5:b	121
L	H	0	1	1gw5:b	122
C	H	0	1	1gw5:b	123
E	H	0	1	1gw5:b	124
P	H	0	1	1gw5:b	125
L	H	0	1	1gw5:b	126
R	H	0	1	1gw5:b	127
K	T	0	1	1gw5:b	128
C	T	0	1	1gw5:b	129
L	S	1	1	1gw5:b	130
K	S	1	1	1gw5:b	131
D		1	1	1gw5:b	132
E	S	1	1	1gw5:b	133
D	S	1	1	1gw5:b	134
P	H	0	1	1gw5:b	135
Y	H	0	1	1gw5:b	136
V	H	0	1	1gw5:b	137
R	H	0	1	1gw5:b	138
K	H	0	1	1gw5:b	139
T	H	0	1	1gw5:b	140
A	H	0	1	1gw5:b	141
A	H	0	1	1gw5:b	142
V	H	0	1	1gw5:b	143
C	H	0	1	1gw5:b	144
V	H	0	1	1gw5:b	145
A	H	0	1	1gw5:b	146
K	H	0	1	1gw5:b	147
L	H	0	1	1gw5:b	148
H	T	0	1	1gw5:b	149
D	T	0	1	1gw5:b	150
I	S	0	1	1gw5:b	151
N	S	0	1	1gw5:b	152
A		0	1	1gw5:b	153
Q		0	1	1gw5:b	154
M		0	1	1gw5:b	155
V	S	0	1	1gw5:b	156
E	T	0	1	1gw5:b	157
D	H	0	1	1gw5:b	158
Q	H	0	1	1gw5:b	159
G	H	0	1	1gw5:b	160
F	H	0	1	1gw5:b	161
L	H	0	1	1gw5:b	162
D	H	0	1	1gw5:b	163
S	H	0	1	1gw5:b	164
L	H	0	1	1gw5:b	165
R	H	0	1	1gw5:b	166
D	H	0	1	1gw5:b	167
L	T	0	1	1gw5:b	168
I	T	1	1	1gw5:b	169
A	S	1	1	1gw5:b	170
D		1	1	1gw5:b	171
S	S	1	1	1gw5:b	172
N		1	1	1gw5:b	173
P	H	0	1	1gw5:b	174
M	H	0	1	1gw5:b	175
V	H	0	1	1gw5:b	176
V	H	0	1	1gw5:b	177
A	T	0	1	1gw5:b	178
N	T	0	1	1gw5:b	179
A	H	0	1	1gw5:b	180
V	H	0	1	1gw5:b	181
A	H	0	1	1gw5:b	182
A	H	0	1	1gw5:b	183
L	H	0	1	1gw5:b	184
S	H	0	1	1gw5:b	185
E	H	0	1	1gw5:b	186
I	H	0	1	1gw5:b	187
S	T	0	1	1gw5:b	188
E	T	0	1	1gw5:b	189
S	S	0	0	1gw5:b	190
H		0	0	1gw5:b	191
P		0	0	1gw5:b	192
N	S	0	0	1gw5:b	193
S		0	0	1gw5:b	194
N	S	0	0	1gw5:b	195
L	S	0	0	1gw5:b	196
L		0	0	1gw5:b	197
D	S	0	0	1gw5:b	198
L		0	1	1gw5:b	199
N	H	0	1	1gw5:b	200
P	H	0	1	1gw5:b	201
Q	H	0	1	1gw5:b	202
N	H	0	1	1gw5:b	203
I	H	0	1	1gw5:b	204
N	H	0	1	1gw5:b	205
K	H	0	1	1gw5:b	206
L	H	0	1	1gw5:b	207
L	H	0	1	1gw5:b	208
T	H	0	1	1gw5:b	209
A	H	0	1	1gw5:b	210
L	H	0	1	1gw5:b	211
N	H	0	1	1gw5:b	212
E	H	0	1	1gw5:b	213
C	T	1	1	1gw5:b	214
T	T	1	1	1gw5:b	215
E	H	1	1	1gw5:b	216
W	H	1	1	1gw5:b	217
G	H	1	1	1gw5:b	218
Q	H	0	1	1gw5:b	219
I	H	0	1	1gw5:b	220
F	H	0	1	1gw5:b	221
I	H	0	1	1gw5:b	222
L	H	0	1	1gw5:b	223
D	H	0	1	1gw5:b	224
C	H	0	1	1gw5:b	225
L	H	0	1	1gw5:b	226
S	T	0	1	1gw5:b	227
N	T	0	1	1gw5:b	228
Y	S	0	1	1gw5:b	229
N		0	1	1gw5:b	230
P		0	1	1gw5:b	231
K		0	1	1gw5:b	232
D	S	0	1	1gw5:b	233
D	H	0	1	1gw5:b	234
R	H	0	1	1gw5:b	235
E	H	0	1	1gw5:b	236
A	H	0	1	1gw5:b	237
Q	T	0	1	1gw5:b	238
S	H	0	1	1gw5:b	239
I	H	0	1	1gw5:b	240
C	H	0	1	1gw5:b	241
E	H	0	1	1gw5:b	242
R	H	0	1	1gw5:b	243
V	H	0	1	1gw5:b	244
T	T	0	1	1gw5:b	245
P	T	0	1	1gw5:b	246
R		0	1	1gw5:b	247
L		0	1	1gw5:b	248
S		0	1	1gw5:b	249
H	S	1	1	1gw5:b	250
A	S	1	1	1gw5:b	251
N	H	1	1	1gw5:b	252
S	H	1	1	1gw5:b	253
A	H	1	1	1gw5:b	254
V	H	0	1	1gw5:b	255
V	H	0	1	1gw5:b	256
L	H	0	1	1gw5:b	257
S	H	0	1	1gw5:b	258
A	H	0	1	1gw5:b	259
V	H	0	1	1gw5:b	260
K	H	0	1	1gw5:b	261
V	H	0	1	1gw5:b	262
L	H	0	1	1gw5:b	263
M	H	0	1	1gw5:b	264
K	H	0	1	1gw5:b	265
F	S	0	1	1gw5:b	266
L		0	1	1gw5:b	267
E		0	1	1gw5:b	268
L	S	0	1	1gw5:b	269
L		0	1	1gw5:b	270
P		0	1	1gw5:b	271
K	S	0	1	1gw5:b	272
D	S	0	1	1gw5:b	273
S	S	0	1	1gw5:b	274
D	S	0	1	1gw5:b	275
Y	H	0	1	1gw5:b	276
Y	H	0	1	1gw5:b	277
N	H	0	1	1gw5:b	278
M	H	0	1	1gw5:b	279
L	H	0	1	1gw5:b	280
L	T	0	1	1gw5:b	281
K	T	0	1	1gw5:b	282
K	H	0	1	1gw5:b	283
L	H	0	1	1gw5:b	284
A	H	0	1	1gw5:b	285
P	H	0	1	1gw5:b	286
P	H	0	1	1gw5:b	287
L	H	0	1	1gw5:b	288
V	H	0	1	1gw5:b	289
T	H	0	1	1gw5:b	290
L	H	0	1	1gw5:b	291
L	T	0	1	1gw5:b	292
S	T	0	1	1gw5:b	293
G	T	1	1	1gw5:b	294
E	T	1	1	1gw5:b	295
P	H	1	1	1gw5:b	296
E	H	1	1	1gw5:b	297
V	H	1	1	1gw5:b	298
Q	H	0	1	1gw5:b	299
Y	H	0	1	1gw5:b	300
V	H	0	1	1gw5:b	301
A	H	0	1	1gw5:b	302
L	H	0	1	1gw5:b	303
R	H	0	1	1gw5:b	304
N	H	0	1	1gw5:b	305
I	H	0	1	1gw5:b	306
N	H	0	1	1gw5:b	307
L	H	0	1	1gw5:b	308
I	H	0	1	1gw5:b	309
V	H	0	1	1gw5:b	310
Q	H	0	1	1gw5:b	311
K	H	0	1	1gw5:b	312
R		0	1	1gw5:b	313
P		0	1	1gw5:b	314
E	S	0	1	1gw5:b	315
I	T	0	1	1gw5:b	316
L	T	0	1	1gw5:b	317
K	T	0	1	1gw5:b	318
Q	T	0	1	1gw5:b	319
E	T	0	1	1gw5:b	320
I	T	0	1	1gw5:b	321
K	T	0	1	1gw5:b	322
V	T	0	1	1gw5:b	323
F	S	0	1	1gw5:b	324
F		0	1	1gw5:b	325
V		0	1	1gw5:b	326
K		0	1	1gw5:b	327
Y	T	1	1	1gw5:b	328
N	T	1	1	1gw5:b	329
D	S	1	1	1gw5:b	330
P		1	1	1gw5:b	331
I	H	1	1	1gw5:b	332
Y	H	0	1	1gw5:b	333
V	H	0	1	1gw5:b	334
K	H	0	1	1gw5:b	335
L	H	0	1	1gw5:b	336
E	H	0	1	1gw5:b	337
K	H	0	1	1gw5:b	338
L	H	0	1	1gw5:b	339
D	H	0	1	1gw5:b	340
I	H	0	1	1gw5:b	341
M	H	0	1	1gw5:b	342
I	H	0	1	1gw5:b	343
R	H	0	1	1gw5:b	344
L	T	0	1	1gw5:b	345
A		0	1	1gw5:b	346
S		0	1	1gw5:b	347
Q	T	0	1	1gw5:b	348
A	T	0	1	1gw5:b	349
N	T	0	1	1gw5:b	350
I	H	0	1	1gw5:b	351
A	H	0	1	1gw5:b	352
Q	H	0	1	1gw5:b	353
V	H	0	1	1gw5:b	354
L	H	0	1	1gw5:b	355
A	H	0	1	1gw5:b	356
E	H	0	1	1gw5:b	357
L	H	0	1	1gw5:b	358
K	H	0	1	1gw5:b	359
E	H	0	1	1gw5:b	360
Y	H	0	1	1gw5:b	361
A	T	0	1	1gw5:b	362
T	T	1	1	1gw5:b	363
E	S	1	1	1gw5:b	364
V	S	1	1	1gw5:b	365
D		1	1	1gw5:b	366
V	H	1	1	1gw5:b	367
D	H	0	1	1gw5:b	368
F	H	0	1	1gw5:b	369
V	H	0	1	1gw5:b	370
R	H	0	1	1gw5:b	371
K	H	0	1	1gw5:b	372
A	H	0	1	1gw5:b	373
V	H	0	1	1gw5:b	374
R	H	0	1	1gw5:b	375
A	H	0	1	1gw5:b	376
I	H	0	1	1gw5:b	377
G	H	0	1	1gw5:b	378
R	H	0	1	1gw5:b	379
C	H	0	1	1gw5:b	380
A	H	0	1	1gw5:b	381
I	T	0	1	1gw5:b	382
K	T	0	1	1gw5:b	383
V	T	0	1	1gw5:b	384
E	H	0	1	1gw5:b	385
Q	H	0	1	1gw5:b	386
S	H	0	1	1gw5:b	387
A	H	0	1	1gw5:b	388
E	T	0	1	1gw5:b	389
R	H	0	1	1gw5:b	390
C	H	0	1	1gw5:b	391
V	H	0	1	1gw5:b	392
S	H	0	1	1gw5:b	393
T	H	0	1	1gw5:b	394
L	H	0	1	1gw5:b	395
L	H	0	1	1gw5:b	396
D	H	0	1	1gw5:b	397
L	H	0	1	1gw5:b	398
I	H	0	1	1gw5:b	399
Q	H	1	1	1gw5:b	400
T	H	1	1	1gw5:b	401
K	T	1	1	1gw5:b	402
V	T	1	1	1gw5:b	403
N	H	1	1	1gw5:b	404
Y	H	0	1	1gw5:b	405
V	H	0	1	1gw5:b	406
V	H	0	1	1gw5:b	407
Q	H	0	1	1gw5:b	408
E	H	0	1	1gw5:b	409
A	H	0	1	1gw5:b	410
I	H	0	1	1gw5:b	411
V	H	0	1	1gw5:b	412
V	H	0	1	1gw5:b	413
I	H	0	1	1gw5:b	414
R	H	0	1	1gw5:b	415
D	H	0	1	1gw5:b	416
I	H	0	1	1gw5:b	417
F	H	0	1	1gw5:b	418
R	H	0	1	1gw5:b	419
K	H	0	1	1gw5:b	420
Y	S	0	1	1gw5:b	421
P		0	0	1gw5:b	422
N	S	0	0	1gw5:b	423
K	S	0	0	1gw5:b	424
Y		0	0	1gw5:b	425
E		0	0	1gw5:b	426
S	T	0	0	1gw5:b	427
I	T	0	1	1gw5:b	428
I	H	0	1	1gw5:b	429
A	H	0	1	1gw5:b	430
T	H	0	1	1gw5:b	431
L	H	0	1	1gw5:b	432
C	H	0	1	1gw5:b	433
E	H	0	1	1gw5:b	434
N	G	0	1	1gw5:b	435
L	G	0	1	1gw5:b	436
D	G	0	1	1gw5:b	437
S		1	1	1gw5:b	438
L		1	1	1gw5:b	439
D		1	1	1gw5:b	440
E	S	1	1	1gw5:b	441
P	H	1	1	1gw5:b	442
D	H	0	1	1gw5:b	443
A	H	0	1	1gw5:b	444
R	H	0	1	1gw5:b	445
A	H	0	1	1gw5:b	446
A	H	0	1	1gw5:b	447
M	H	0	1	1gw5:b	448
I	H	0	1	1gw5:b	449
W	H	0	1	1gw5:b	450
I	H	0	1	1gw5:b	451
V	H	0	1	1gw5:b	452
G	H	0	1	1gw5:b	453
E	H	0	1	1gw5:b	454
Y	S	0	1	1gw5:b	455
A		0	1	1gw5:b	456
E		0	1	1gw5:b	457
R		0	1	1gw5:b	458
I	H	0	1	1gw5:b	459
D	H	0	1	1gw5:b	460
N	H	0	1	1gw5:b	461
A	H	0	1	1gw5:b	462
D	H	0	1	1gw5:b	463
E	H	0	1	1gw5:b	464
L	H	0	1	1gw5:b	465
L	H	0	1	1gw5:b	466
E	H	0	1	1gw5:b	467
S	H	0	1	1gw5:b	468
F	H	0	1	1gw5:b	469
L	H	0	1	1gw5:b	470
E	T	0	1	1gw5:b	471
G	T	0	1	1gw5:b	472
F	T	1	1	1gw5:b	473
H	T	1	1	1gw5:b	474
D	T	1	1	1gw5:b	475
E	S	1	1	1gw5:b	476
S		1	1	1gw5:b	477
T	H	0	1	1gw5:b	478
Q	H	0	1	1gw5:b	479
V	H	0	1	1gw5:b	480
Q	H	0	1	1gw5:b	481
L	H	0	1	1gw5:b	482
T	H	0	1	1gw5:b	483
L	H	0	1	1gw5:b	484
L	H	0	1	1gw5:b	485
T	H	0	1	1gw5:b	486
A	T	0	1	1gw5:b	487
I	H	0	1	1gw5:b	488
V	H	0	1	1gw5:b	489
K	H	0	1	1gw5:b	490
L	H	0	1	1gw5:b	491
F	H	0	1	1gw5:b	492
L	T	0	1	1gw5:b	493
K	T	0	1	1gw5:b	494
K		0	1	1gw5:b	495
P		0	1	1gw5:b	496
S	S	0	1	1gw5:b	497
E	S	0	1	1gw5:b	498
T	T	0	1	1gw5:b	499
Q	T	0	1	1gw5:b	500
E	H	0	1	1gw5:b	501
L	H	0	1	1gw5:b	502
V	H	0	1	1gw5:b	503
Q	H	0	1	1gw5:b	504
Q	H	0	1	1gw5:b	505
V	H	0	1	1gw5:b	506
L	H	0	1	1gw5:b	507
S	T	0	1	1gw5:b	508
X	T	0	1	1gw5:b	509
X	T	1	1	1gw5:b	510
X	T	1	1	1gw5:b	511
X	T	1	1	1gw5:b	512
X	T	1	1	1gw5:b	513
X	T	1	1	1gw5:b	514
X	T	0	1	1gw5:b	515
X		0	1	1gw5:b	516
X	T	0	1	1gw5:b	517
X	T	0	1	1gw5:b	518
X	H	0	1	1gw5:b	519
X	H	0	1	1gw5:b	520
X	H	0	1	1gw5:b	521
X	H	0	1	1gw5:b	522
X	H	0	1	1gw5:b	523
X	H	0	1	1gw5:b	524
X	T	0	1	1gw5:b	525
X	H	0	1	1gw5:b	526
X	H	0	1	1gw5:b	527
X	H	0	1	1gw5:b	528
X	H	0	1	1gw5:b	529
X	H	0	1	1gw5:b	530
X	T	0	1	1gw5:b	531
X	T	0	1	1gw5:b	532
X	T	0	0	1gw5:b	533
X	T	0	0	1gw5:b	534
X	T	0	0	1gw5:b	535
X	H	0	0	1gw5:b	536
X	H	0	0	1gw5:b	537
X	H	0	0	1gw5:b	538
X	H	0	0	1gw5:b	539
X	H	0	0	1gw5:b	540
X	H	0	0	1gw5:b	541
X	T	0	0	1gw5:b	542
X		0	0	1gw5:b	543
X		0	0	1gw5:b	544
X		0	0	1gw5:b	545
X		0	0	1gw5:b	546
X		0	0	1gw5:b	547
X		0	0	1gw5:b	548
X		0	0	1gw5:b	549
X		0	0	1gw5:b	550
X	T	0	0	1gw5:b	551
X	T	0	0	1gw5:b	552
X	T	0	0	1gw5:b	553
X	S	0	0	1gw5:b	554
I		0	0	1gw5:b	555
E		0	0	1gw5:b	556
P	H	0	0	1gw5:b	557
T	H	0	0	1gw5:b	558
L	H	0	0	1gw5:b	559
L	H	0	0	1gw5:b	560
D	H	0	0	1gw5:b	561
E	H	0	0	1gw5:b	562
L	H	0	0	1gw5:b	563
I	H	0	0	1gw5:b	564
C	T	0	0	1gw5:b	565
H	T	0	0	1gw5:b	566
I	T	0	0	1gw5:b	567
G	T	0	0	1gw5:b	568
S	T	0	0	1gw5:b	569
L	T	0	0	1gw5:b	570
A	H	0	0	1gw5:b	571
S	H	0	0	1gw5:b	572
V	H	0	0	1gw5:b	573
Y	H	0	0	1gw5:b	574
H	T	0	0	1gw5:b	575
K	S	0	0	1gw5:b	576
P		0	0	1gw5:b	577
P	G	0	0	1gw5:b	578
N	G	0	0	1gw5:b	579
A	G	0	0	1gw5:b	580
F		0	0	1gw5:b	581
V		0	0	1gw5:b	582
E		0	0	1gw5:b	583
G		0	0	1gw5:b	584
S		0	0	1gw5:b	585
H		0	0	1gw5:b	586
G		0	0	1gw5:b	587
I		0	0	1gw5:b	588
H		0	0	1gw5:b	589
R		0	0	1gw5:b	590
K		0	0	1gw5:b	591
M		0	1	1qbk:b	1
E		0	1	1qbk:b	2
Y		0	1	1qbk:b	3
E		0	1	1qbk:b	4
W	S	0	1	1qbk:b	5
K	H	0	1	1qbk:b	6
P	H	0	1	1qbk:b	7
D	H	0	1	1qbk:b	8
E	H	0	1	1qbk:b	9
Q	T	0	1	1qbk:b	10
G	T	0	1	1qbk:b	11
L	H	0	1	1qbk:b	12
Q	H	0	1	1qbk:b	13
Q	H	0	1	1qbk:b	14
I	H	0	1	1qbk:b	15
L	H	0	1	1qbk:b	16
Q	H	0	1	1qbk:b	17
L	H	0	1	1qbk:b	18
L	H	0	1	1qbk:b	19
K	T	1	1	1qbk:b	20
E	T	1	1	1qbk:b	21
S		1	1	1qbk:b	22
Q		1	1	1qbk:b	23
S	H	1	1	1qbk:b	24
P	H	0	1	1qbk:b	25
D	H	0	1	1qbk:b	26
T	H	0	1	1qbk:b	27
T	H	0	1	1qbk:b	28
I	H	0	1	1qbk:b	29
Q	H	0	1	1qbk:b	30
R	H	0	1	1qbk:b	31
T	H	0	1	1qbk:b	32
V	H	0	1	1qbk:b	33
Q	T	0	1	1qbk:b	34
Q	T	0	1	1qbk:b	35
K	S	0	1	1qbk:b	36
L	T	0	1	1qbk:b	37
E	T	0	1	1qbk:b	38
Q	T	0	1	1qbk:b	39
L	S	0	1	1qbk:b	40
N	T	0	1	1qbk:b	41
Q	T	0	1	1qbk:b	42
Y	T	0	1	1qbk:b	43
P	T	0	1	1qbk:b	44
D	T	0	1	1qbk:b	45
F	T	0	1	1qbk:b	46
N	T	0	1	1qbk:b	47
N	T	0	1	1qbk:b	48
Y	T	0	1	1qbk:b	49
L	T	0	1	1qbk:b	50
I	T	0	1	1qbk:b	51
F	S	0	1	1qbk:b	52
V	S	0	1	1qbk:b	53
L	S	0	1	1qbk:b	54
T	T	0	1	1qbk:b	55
K	T	0	1	1qbk:b	56
L	T	0	1	1qbk:b	57
K	S	0	1	1qbk:b	58
S		0	1	1qbk:b	59
E	S	0	1	1qbk:b	60
D	T	0	1	1qbk:b	61
E	T	0	1	1qbk:b	62
P	T	0	1	1qbk:b	63
T	I	0	1	1qbk:b	64
R	I	0	1	1qbk:b	65
S	I	1	1	1qbk:b	66
L	I	1	1	1qbk:b	67
S	I	1	1	1qbk:b	68
G	I	1	1	1qbk:b	69
L	T	1	1	1qbk:b	70
I	T	0	1	1qbk:b	71
L	H	0	1	1qbk:b	72
K	H	0	1	1qbk:b	73
N	H	0	1	1qbk:b	74
N	H	0	1	1qbk:b	75
V	H	0	1	1qbk:b	76
K	H	0	1	1qbk:b	77
A	H	0	1	1qbk:b	78
H	H	0	1	1qbk:b	79
F	T	0	1	1qbk:b	80
Q	T	0	1	1qbk:b	81
N	T	0	1	1qbk:b	82
F	T	0	1	1qbk:b	83
P	T	0	1	1qbk:b	84
N	T	0	1	1qbk:b	85
G	T	0	1	1qbk:b	86
V		0	1	1qbk:b	87
T		0	1	1qbk:b	88
D	S	0	1	1qbk:b	89
F	H	0	1	1qbk:b	90
I	H	0	1	1qbk:b	91
K	H	0	1	1qbk:b	92
S	H	0	1	1qbk:b	93
E	H	0	1	1qbk:b	94
C	H	0	1	1qbk:b	95
L	T	0	1	1qbk:b	96
N	T	0	1	1qbk:b	97
N	G	0	1	1qbk:b	98
I	G	0	1	1qbk:b	99
G	G	0	1	1qbk:b	100
D	T	0	1	1qbk:b	101
S	T	0	1	1qbk:b	102
S	T	1	1	1qbk:b	103
P	T	1	1	1qbk:b	104
L	T	1	1	1qbk:b	105
I	T	1	1	1qbk:b	106
R	T	1	1	1qbk:b	107
A	T	0	1	1qbk:b	108
T	T	0	1	1qbk:b	109
V	T	0	1	1qbk:b	110
G	T	0	1	1qbk:b	111
I	T	0	1	1qbk:b	112
L	T	0	1	1qbk:b	113
I	T	0	1	1qbk:b	114
T	H	0	1	1qbk:b	115
T	H	0	1	1qbk:b	116
I	H	0	1	1qbk:b	117
A	H	0	1	1qbk:b	118
S	T	0	1	1qbk:b	119
K	T	0	1	1qbk:b	120
G	T	0	1	1qbk:b	121
E	S	0	1	1qbk:b	122
L	S	0	1	1qbk:b	123
Q		0	1	1qbk:b	124
N	S	0	1	1qbk:b	125
W	S	0	1	1qbk:b	126
P	T	0	1	1qbk:b	127
D	T	0	1	1qbk:b	128
L	T	0	1	1qbk:b	129
L	T	0	1	1qbk:b	130
P	T	0	1	1qbk:b	131
K	T	0	1	1qbk:b	132
L	T	0	1	1qbk:b	133
C	T	0	1	1qbk:b	134
S	T	0	1	1qbk:b	135
L	T	0	1	1qbk:b	136
L	T	0	1	1qbk:b	137
D	T	0	1	1qbk:b	138
S	G	0	1	1qbk:b	139
E	G	0	1	1qbk:b	140
D	G	0	1	1qbk:b	141
Y	S	0	1	1qbk:b	142
N	S	0	1	1qbk:b	143
T		1	1	1qbk:b	144
C	S	1	1	1qbk:b	145
E	S	1	1	1qbk:b	146
G	S	1	1	1qbk:b	147
A	S	1	1	1qbk:b	148
F	S	0	1	1qbk:b	149
G	T	0	1	1qbk:b	150
A	T	0	1	1qbk:b	151
L	T	0	1	1qbk:b	152
Q	H	0	1	1qbk:b	153
K	H	0	1	1qbk:b	154
I	H	0	1	1qbk:b	155
C	H	0	1	1qbk:b	156
E	T	0	1	1qbk:b	157
D	T	0	1	1qbk:b	158
S	T	0	1	1qbk:b	159
A	H	0	1	1qbk:b	160
E	H	0	1	1qbk:b	161
I	H	0	1	1qbk:b	162
L	H	0	1	1qbk:b	163
D	H	0	1	1qbk:b	164
S	T	0	1	1qbk:b	165
D		0	1	1qbk:b	166
V		0	1	1qbk:b	167
L		0	1	1qbk:b	168
D		0	1	1qbk:b	169
R		0	1	1qbk:b	170
P		0	1	1qbk:b	171
L	S	0	1	1qbk:b	172
N	T	0	1	1qbk:b	173
I	T	0	1	1qbk:b	174
X	T	0	1	1qbk:b	175
I	T	0	1	1qbk:b	176
P	H	0	1	1qbk:b	177
K	H	0	1	1qbk:b	178
F	H	0	1	1qbk:b	179
L	H	0	1	1qbk:b	180
Q	T	0	1	1qbk:b	181
F	G	0	1	1qbk:b	182
F	G	0	1	1qbk:b	183
K	G	0	1	1qbk:b	184
H	T	0	1	1qbk:b	185
S	T	0	1	1qbk:b	186
S	T	0	1	1qbk:b	187
P	S	1	1	1qbk:b	188
K		1	1	1qbk:b	189
I	S	1	1	1qbk:b	190
R	S	1	1	1qbk:b	191
S	S	1	1	1qbk:b	192
H	T	0	1	1qbk:b	193
A	T	0	1	1qbk:b	194
V	T	0	1	1qbk:b	195
A	H	0	1	1qbk:b	196
C	H	0	1	1qbk:b	197
V	H	0	1	1qbk:b	198
N	H	0	1	1qbk:b	199
Q	T	0	1	1qbk:b	200
F	T	0	1	1qbk:b	201
I	T	0	1	1qbk:b	202
I	T	0	1	1qbk:b	203
S		0	1	1qbk:b	204
R		0	1	1qbk:b	205
T		0	1	1qbk:b	206
Q	S	0	1	1qbk:b	207
A	T	0	1	1qbk:b	208
L	T	0	1	1qbk:b	209
X		0	1	1qbk:b	210
L	S	0	1	1qbk:b	211
H	H	0	1	1qbk:b	212
I	H	0	1	1qbk:b	213
D	H	0	1	1qbk:b	214
S	H	0	1	1qbk:b	215
F	T	0	1	1qbk:b	216
T	T	0	1	1qbk:b	217
E	H	0	1	1qbk:b	218
N	H	0	1	1qbk:b	219
L	H	0	1	1qbk:b	220
F	H	0	1	1qbk:b	221
A	T	0	1	1qbk:b	222
L	T	0	1	1qbk:b	223
A	S	0	1	1qbk:b	224
G	S	0	1	1qbk:b	225
D		0	1	1qbk:b	226
E		1	1	1qbk:b	227
E		1	1	1qbk:b	228
P	S	1	1	1qbk:b	229
E	S	1	1	1qbk:b	230
V	S	1	1	1qbk:b	231
R	T	0	1	1qbk:b	232
K	T	0	1	1qbk:b	233
N	H	0	1	1qbk:b	234
V	H	0	1	1qbk:b	235
C	H	0	1	1qbk:b	236
R	H	0	1	1qbk:b	237
A	T	0	1	1qbk:b	238
L	T	0	1	1qbk:b	239
V	T	0	1	1qbk:b	240
X	T	0	1	1qbk:b	241
L	T	0	1	1qbk:b	242
L		0	1	1qbk:b	243
E		0	1	1qbk:b	244
V	S	0	1	1qbk:b	245
R		0	1	1qbk:b	246
M	T	0	1	1qbk:b	247
D	T	0	1	1qbk:b	248
R	T	0	1	1qbk:b	249
L	T	0	1	1qbk:b	250
L	T	0	1	1qbk:b	251
P	T	0	1	1qbk:b	252
H	T	0	1	1qbk:b	253
X	T	0	1	1qbk:b	254
H	T	0	1	1qbk:b	255
N	T	0	1	1qbk:b	256
I	T	0	1	1qbk:b	257
V	T	0	1	1qbk:b	258
E	T	0	1	1qbk:b	259
Y	T	0	1	1qbk:b	260
X	T	0	1	1qbk:b	261
L	T	0	1	1qbk:b	262
Q	T	0	1	1qbk:b	263
R	T	0	1	1qbk:b	264
T	T	0	1	1qbk:b	265
Q	T	1	1	1qbk:b	266
D	S	1	1	1qbk:b	267
Q	S	1	1	1qbk:b	268
D		1	1	1qbk:b	269
E	H	1	1	1qbk:b	270
N	H	0	1	1qbk:b	271
V	H	0	1	1qbk:b	272
A	H	0	1	1qbk:b	273
L	H	0	1	1qbk:b	274
E	H	0	1	1qbk:b	275
A	H	0	1	1qbk:b	276
C	H	0	1	1qbk:b	277
E	H	0	1	1qbk:b	278
F	H	0	1	1qbk:b	279
W	H	0	1	1qbk:b	280
L		0	1	1qbk:b	281
T		0	1	1qbk:b	282
L		0	1	1qbk:b	283
A		0	1	1qbk:b	284
E	S	0	1	1qbk:b	285
Q	T	0	1	1qbk:b	286
P	H	0	1	1qbk:b	287
I	H	0	1	1qbk:b	288
C	H	0	1	1qbk:b	289
K	H	0	1	1qbk:b	290
D	T	0	1	1qbk:b	291
V	T	0	1	1qbk:b	292
L	T	0	1	1qbk:b	293
V	T	0	1	1qbk:b	294
R	T	0	1	1qbk:b	295
H	T	0	1	1qbk:b	296
L	T	0	1	1qbk:b	297
P	T	0	1	1qbk:b	298
K	T	0	1	1qbk:b	299
L	T	0	1	1qbk:b	300
I	T	0	1	1qbk:b	301
P	T	0	1	1qbk:b	302
V	T	0	1	1qbk:b	303
L	T	0	1	1qbk:b	304
V	T	0	1	1qbk:b	305
N	T	0	1	1qbk:b	306
G	S	0	1	1qbk:b	307
X	S	0	1	1qbk:b	308
K		0	1	1qbk:b	309
Y		0	0	1qbk:b	310
S	S	0	0	1qbk:b	311
D	S	0	0	1qbk:b	312
I	T	0	0	1qbk:b	313
D	T	0	0	1qbk:b	314
I	H	0	0	1qbk:b	315
I	H	0	0	1qbk:b	316
L	H	0	0	1qbk:b	317
L	H	0	0	1qbk:b	318
K	T	0	0	1qbk:b	319
G	T	0	0	1qbk:b	320
D	T	0	0	1qbk:b	321
V	S	0	0	1qbk:b	322
E	S	0	0	1qbk:b	323
E		0	0	1qbk:b	324
D		0	0	1qbk:b	325
E	T	0	0	1qbk:b	326
T	T	0	0	1qbk:b	327
I	S	0	0	1qbk:b	328
P		0	0	1qbk:b	329
D		0	0	1qbk:b	330
S		0	0	1qbk:b	331
E	T	0	0	1qbk:b	332
Q	T	0	0	1qbk:b	333
D	S	0	0	1qbk:b	334
I		0	0	1qbk:b	335
R		0	0	1qbk:b	336
P		0	0	1qbk:b	337
R		0	0	1qbk:b	338
F		0	0	1qbk:b	339
H		0	0	1qbk:b	340
R		0	0	1qbk:b	341
S		0	0	1qbk:b	342
R		0	0	1qbk:b	343
T		0	0	1qbk:b	344
V		0	0	1qbk:b	345
A		0	0	1qbk:b	346
Q		0	0	1qbk:b	347
Q		0	0	1qbk:b	348
H		0	0	1qbk:b	349
D	T	0	0	1qbk:b	350
E	T	0	0	1qbk:b	351
D		0	0	1qbk:b	352
G		0	0	1qbk:b	353
I		0	0	1qbk:b	354
E		0	0	1qbk:b	355
E		0	0	1qbk:b	356
E		0	0	1qbk:b	357
D		0	0	1qbk:b	358
D	H	0	0	1qbk:b	359
D	H	0	0	1qbk:b	360
D	H	0	0	1qbk:b	361
D	H	0	0	1qbk:b	362
E	T	0	0	1qbk:b	363
I	T	0	0	1qbk:b	364
D		0	0	1qbk:b	365
D		0	0	1qbk:b	366
D		0	0	1qbk:b	367
D	S	0	0	1qbk:b	368
T	T	0	0	1qbk:b	369
I	T	0	0	1qbk:b	370
S	S	0	0	1qbk:b	371
D		0	0	1qbk:b	372
W		0	1	1qbk:b	373
N	S	0	1	1qbk:b	374
L	S	0	1	1qbk:b	375
R	H	0	1	1qbk:b	376
K	H	0	1	1qbk:b	377
C	H	0	1	1qbk:b	378
S	H	0	1	1qbk:b	379
A	H	0	1	1qbk:b	380
A	H	0	1	1qbk:b	381
A	H	0	1	1qbk:b	382
L	S	0	1	1qbk:b	383
D	T	0	1	1qbk:b	384
V	T	0	1	1qbk:b	385
L	T	0	1	1qbk:b	386
A	T	0	1	1qbk:b	387
N	T	0	1	1qbk:b	388
V	T	0	1	1qbk:b	389
Y		0	1	1qbk:b	390
R		0	1	1qbk:b	391
D	S	0	1	1qbk:b	392
E	S	0	1	1qbk:b	393
L	S	0	1	1qbk:b	394
L	H	0	1	1qbk:b	395
P	H	0	1	1qbk:b	396
H	H	0	1	1qbk:b	397
I	H	0	1	1qbk:b	398
L	T	0	1	1qbk:b	399
P	H	0	1	1qbk:b	400
L	H	0	1	1qbk:b	401
L	H	0	1	1qbk:b	402
K	H	0	1	1qbk:b	403
E	H	0	1	1qbk:b	404
L	T	0	1	1qbk:b	405
L	T	1	1	1qbk:b	406
F	T	1	1	1qbk:b	407
H	S	1	1	1qbk:b	408
H	S	1	1	1qbk:b	409
E	S	1	1	1qbk:b	410
W	H	0	1	1qbk:b	411
V	H	0	1	1qbk:b	412
V	H	0	1	1qbk:b	413
K	H	0	1	1qbk:b	414
E	H	0	1	1qbk:b	415
S	H	0	1	1qbk:b	416
G	H	0	1	1qbk:b	417
I	H	0	1	1qbk:b	418
L	H	0	1	1qbk:b	419
V	H	0	1	1qbk:b	420
L	H	0	1	1qbk:b	421
G	H	0	1	1qbk:b	422
A	H	0	1	1qbk:b	423
I	H	0	1	1qbk:b	424
A	T	0	1	1qbk:b	425
E	T	0	1	1qbk:b	426
G	T	0	1	1qbk:b	427
C	T	0	1	1qbk:b	428
X	T	0	1	1qbk:b	429
Q	H	0	1	1qbk:b	430
G	H	0	1	1qbk:b	431
X	H	0	1	1qbk:b	432
I	H	0	1	1qbk:b	433
P	T	0	1	1qbk:b	434
Y	T	0	1	1qbk:b	435
L	H	0	1	1qbk:b	436
P	H	0	1	1qbk:b	437
E	H	0	1	1qbk:b	438
L	H	0	1	1qbk:b	439
I	T	0	1	1qbk:b	440
P	T	0	1	1qbk:b	441
H	T	0	1	1qbk:b	442
L	H	0	1	1qbk:b	443
I	H	0	1	1qbk:b	444
Q	H	0	1	1qbk:b	445
C	H	0	1	1qbk:b	446
L	T	1	1	1qbk:b	447
S	T	1	1	1qbk:b	448
D	S	1	1	1qbk:b	449
K	S	1	1	1qbk:b	450
K		1	1	1qbk:b	451
A	H	0	1	1qbk:b	452
L	H	0	1	1qbk:b	453
V	H	0	1	1qbk:b	454
R	H	0	1	1qbk:b	455
S	H	0	1	1qbk:b	456
I	H	0	1	1qbk:b	457
T	H	0	1	1qbk:b	458
C	H	0	1	1qbk:b	459
W	H	0	1	1qbk:b	460
T	H	0	1	1qbk:b	461
L	H	0	1	1qbk:b	462
S	H	0	1	1qbk:b	463
R	H	0	1	1qbk:b	464
Y	T	0	1	1qbk:b	465
A	H	0	1	1qbk:b	466
H	H	0	1	1qbk:b	467
W	H	0	1	1qbk:b	468
V	H	0	1	1qbk:b	469
V	H	0	1	1qbk:b	470
S	S	0	1	1qbk:b	471
Q	S	0	1	1qbk:b	472
P		0	1	1qbk:b	473
P	H	0	1	1qbk:b	474
D	H	0	1	1qbk:b	475
T	H	0	1	1qbk:b	476
Y	H	0	1	1qbk:b	477
L	T	0	1	1qbk:b	478
K	T	0	1	1qbk:b	479
P	T	0	1	1qbk:b	480
L	H	0	1	1qbk:b	481
X	H	0	1	1qbk:b	482
T	H	0	1	1qbk:b	483
E	H	0	1	1qbk:b	484
L	T	0	1	1qbk:b	485
L	H	0	1	1qbk:b	486
K	H	0	1	1qbk:b	487
R	H	0	1	1qbk:b	488
I	H	0	1	1qbk:b	489
L	S	1	1	1qbk:b	490
D	S	1	1	1qbk:b	491
S	S	1	1	1qbk:b	492
N		1	1	1qbk:b	493
K	H	1	1	1qbk:b	494
R	H	0	1	1qbk:b	495
V	H	0	1	1qbk:b	496
Q	H	0	1	1qbk:b	497
E	H	0	1	1qbk:b	498
A	H	0	1	1qbk:b	499
A	H	0	1	1qbk:b	500
C	H	0	1	1qbk:b	501
S	H	0	1	1qbk:b	502
A	H	0	1	1qbk:b	503
F	H	0	1	1qbk:b	504
A	H	0	1	1qbk:b	505
T	H	0	1	1qbk:b	506
L	H	0	1	1qbk:b	507
E	H	0	1	1qbk:b	508
E	H	0	1	1qbk:b	509
E	H	0	1	1qbk:b	510
A	H	0	1	1qbk:b	511
C	T	0	1	1qbk:b	512
T	T	0	1	1qbk:b	513
E	T	0	1	1qbk:b	514
L	T	0	1	1qbk:b	515
V	G	0	1	1qbk:b	516
P	G	0	1	1qbk:b	517
Y	G	0	1	1qbk:b	518
L	H	0	1	1qbk:b	519
A	H	0	1	1qbk:b	520
Y	H	0	1	1qbk:b	521
I	H	0	1	1qbk:b	522
L	H	0	1	1qbk:b	523
D	H	0	1	1qbk:b	524
T	H	0	1	1qbk:b	525
L	H	0	1	1qbk:b	526
V	H	0	1	1qbk:b	527
F	H	0	1	1qbk:b	528
A	H	0	1	1qbk:b	529
F	T	1	1	1qbk:b	530
S	T	1	1	1qbk:b	531
K	T	1	1	1qbk:b	532
Y	T	1	1	1qbk:b	533
Q	T	1	1	1qbk:b	534
H	H	0	1	1qbk:b	535
K	H	0	1	1qbk:b	536
N	H	0	1	1qbk:b	537
L	H	0	1	1qbk:b	538
L	T	0	1	1qbk:b	539
I	H	0	1	1qbk:b	540
L	H	0	1	1qbk:b	541
Y	H	0	1	1qbk:b	542
D	H	0	1	1qbk:b	543
A	H	0	1	1qbk:b	544
I	H	0	1	1qbk:b	545
G	H	0	1	1qbk:b	546
T	H	0	1	1qbk:b	547
L	H	0	1	1qbk:b	548
A	H	0	1	1qbk:b	549
D	H	0	1	1qbk:b	550
S	H	0	1	1qbk:b	551
V	H	0	1	1qbk:b	552
G	G	0	1	1qbk:b	553
H	G	0	1	1qbk:b	554
H	G	0	1	1qbk:b	555
L	G	0	1	1qbk:b	556
N	T	0	1	1qbk:b	557
K	T	0	1	1qbk:b	558
P	H	0	1	1qbk:b	559
E	H	0	1	1qbk:b	560
Y	H	0	1	1qbk:b	561
I	H	0	1	1qbk:b	562
Q	H	0	1	1qbk:b	563
X	H	0	1	1qbk:b	564
L	H	0	1	1qbk:b	565
X	T	0	1	1qbk:b	566
P	H	0	1	1qbk:b	567
P	H	0	1	1qbk:b	568
L	H	0	1	1qbk:b	569
I	H	0	1	1qbk:b	570
Q	H	0	1	1qbk:b	571
K	H	0	1	1qbk:b	572
W	H	0	1	1qbk:b	573
N	T	0	1	1qbk:b	574
X	T	0	1	1qbk:b	575
L	S	0	1	1qbk:b	576
K		0	1	1qbk:b	577
D	T	1	1	1qbk:b	578
E	T	1	1	1qbk:b	579
D	T	1	1	1qbk:b	580
K	T	1	1	1qbk:b	581
D	H	1	1	1qbk:b	582
L	H	0	1	1qbk:b	583
F	H	0	1	1qbk:b	584
P	H	0	1	1qbk:b	585
L	H	0	1	1qbk:b	586
L	H	0	1	1qbk:b	587
E	H	0	1	1qbk:b	588
C	H	0	1	1qbk:b	589
L	H	0	1	1qbk:b	590
S	H	0	1	1qbk:b	591
S	H	0	1	1qbk:b	592
V	H	0	1	1qbk:b	593
A	H	0	1	1qbk:b	594
T	H	0	1	1qbk:b	595
A	H	0	1	1qbk:b	596
L	S	0	1	1qbk:b	597
Q	T	0	1	1qbk:b	598
S	T	0	1	1qbk:b	599
G	T	0	1	1qbk:b	600
F	T	0	1	1qbk:b	601
L	H	0	1	1qbk:b	602
P	H	0	1	1qbk:b	603
Y	H	0	1	1qbk:b	604
C	H	0	1	1qbk:b	605
E	T	0	1	1qbk:b	606
P	H	0	1	1qbk:b	607
V	H	0	1	1qbk:b	608
Y	H	0	1	1qbk:b	609
Q	H	0	1	1qbk:b	610
R	H	0	1	1qbk:b	611
C	H	0	1	1qbk:b	612
V	H	0	1	1qbk:b	613
N	H	0	1	1qbk:b	614
L	H	0	1	1qbk:b	615
V	H	0	1	1qbk:b	616
Q	H	0	1	1qbk:b	617
K	H	0	0	1qbk:b	618
T	H	0	0	1qbk:b	619
L	H	0	0	1qbk:b	620
A	H	0	0	1qbk:b	621
Q	H	0	0	1qbk:b	622
A	H	0	0	1qbk:b	623
X	H	0	0	1qbk:b	624
L	H	0	0	1qbk:b	625
N	H	0	0	1qbk:b	626
N	H	0	0	1qbk:b	627
A	H	0	0	1qbk:b	628
Q	T	0	0	1qbk:b	629
P	T	0	0	1qbk:b	630
D	T	0	0	1qbk:b	631
Q	T	0	0	1qbk:b	632
Y	S	0	0	1qbk:b	633
E		0	0	1qbk:b	634
A		0	0	1qbk:b	635
P		0	0	1qbk:b	636
D		0	0	1qbk:b	637
K	T	0	1	1qbk:b	638
D	H	0	1	1qbk:b	639
F	H	0	1	1qbk:b	640
X	H	0	1	1qbk:b	641
I	H	0	1	1qbk:b	642
V	H	0	1	1qbk:b	643
A	H	0	1	1qbk:b	644
L	H	0	1	1qbk:b	645
D	H	0	1	1qbk:b	646
L	H	0	1	1qbk:b	647
L	H	0	1	1qbk:b	648
S	T	0	1	1qbk:b	649
G	H	0	1	1qbk:b	650
L	H	0	1	1qbk:b	651
A	H	0	1	1qbk:b	652
E	H	0	1	1qbk:b	653
G	H	0	1	1qbk:b	654
L	T	0	1	1qbk:b	655
G	T	0	1	1qbk:b	656
G	T	0	1	1qbk:b	657
N	T	0	1	1qbk:b	658
I	T	0	1	1qbk:b	659
E	H	0	1	1qbk:b	660
Q	H	0	1	1qbk:b	661
L	H	0	1	1qbk:b	662
V	H	0	1	1qbk:b	663
A	H	0	1	1qbk:b	664
R	T	0	1	1qbk:b	665
S	S	0	1	1qbk:b	666
N		0	1	1qbk:b	667
I	H	0	1	1qbk:b	668
L	H	0	1	1qbk:b	669
T	H	0	1	1qbk:b	670
L	H	0	1	1qbk:b	671
X	H	0	1	1qbk:b	672
Y	H	0	1	1qbk:b	673
Q	H	0	1	1qbk:b	674
C	H	0	1	1qbk:b	675
X	T	1	1	1qbk:b	676
Q	T	1	1	1qbk:b	677
D		1	1	1qbk:b	678
K	S	1	1	1qbk:b	679
X	S	1	1	1qbk:b	680
P	H	0	1	1qbk:b	681
E	H	0	1	1qbk:b	682
V	H	0	1	1qbk:b	683
R	H	0	1	1qbk:b	684
Q	H	0	1	1qbk:b	685
S	H	0	1	1qbk:b	686
S	H	0	1	1qbk:b	687
F	H	0	1	1qbk:b	688
A	H	0	1	1qbk:b	689
L	H	0	1	1qbk:b	690
L	H	0	1	1qbk:b	691
G	H	0	1	1qbk:b	692
D	H	0	1	1qbk:b	693
L	H	0	1	1qbk:b	694
T	H	0	1	1qbk:b	695
K	H	0	1	1qbk:b	696
A	H	0	1	1qbk:b	697
C	T	0	1	1qbk:b	698
F	H	0	1	1qbk:b	699
Q	H	0	1	1qbk:b	700
H	H	0	1	1qbk:b	701
V	H	0	1	1qbk:b	702
K	H	0	1	1qbk:b	703
P	T	0	1	1qbk:b	704
C	T	0	1	1qbk:b	705
I	H	0	1	1qbk:b	706
A	H	0	1	1qbk:b	707
D	H	0	1	1qbk:b	708
F	H	0	1	1qbk:b	709
X	T	0	1	1qbk:b	710
P	H	0	1	1qbk:b	711
I	H	0	1	1qbk:b	712
L	H	0	1	1qbk:b	713
G	H	0	1	1qbk:b	714
T	H	0	1	1qbk:b	715
N	T	0	1	1qbk:b	716
L	T	1	1	1qbk:b	717
N	T	1	1	1qbk:b	718
P	G	1	1	1qbk:b	719
E	G	1	1	1qbk:b	720
F	G	1	1	1qbk:b	721
I	H	0	1	1qbk:b	722
S	H	0	1	1qbk:b	723
V	H	0	1	1qbk:b	724
C	H	0	1	1qbk:b	725
N	H	0	1	1qbk:b	726
N	H	0	1	1qbk:b	727
A	H	0	1	1qbk:b	728
T	H	0	1	1qbk:b	729
W	H	0	1	1qbk:b	730
A	H	0	1	1qbk:b	731
I	H	0	1	1qbk:b	732
G	H	0	1	1qbk:b	733
E	H	0	1	1qbk:b	734
I	H	0	1	1qbk:b	735
S	H	0	1	1qbk:b	736
I	H	0	1	1qbk:b	737
Q	H	0	1	1qbk:b	738
X	T	0	1	1qbk:b	739
G	G	0	1	1qbk:b	740
I	G	0	1	1qbk:b	741
E	G	0	1	1qbk:b	742
X	G	0	1	1qbk:b	743
Q	G	0	1	1qbk:b	744
P	G	0	1	1qbk:b	745
Y	G	0	1	1qbk:b	746
I	T	0	1	1qbk:b	747
P	T	0	1	1qbk:b	748
X	T	0	1	1qbk:b	749
V	T	0	1	1qbk:b	750
L	H	0	1	1qbk:b	751
H	H	0	1	1qbk:b	752
Q	H	0	1	1qbk:b	753
L	H	0	1	1qbk:b	754
V	H	0	1	1qbk:b	755
E	H	0	1	1qbk:b	756
I	H	0	1	1qbk:b	757
I	H	0	1	1qbk:b	758
N	T	0	1	1qbk:b	759
R	T	1	1	1qbk:b	760
P	T	1	1	1qbk:b	761
N	T	1	1	1qbk:b	762
T		1	1	1qbk:b	763
P		1	1	1qbk:b	764
K	H	0	1	1qbk:b	765
T	H	0	1	1qbk:b	766
L	H	0	1	1qbk:b	767
L	H	0	1	1qbk:b	768
E	H	0	1	1qbk:b	769
N	H	0	1	1qbk:b	770
T	H	0	1	1qbk:b	771
A	H	0	1	1qbk:b	772
I	H	0	1	1qbk:b	773
T	H	0	1	1qbk:b	774
I	H	0	1	1qbk:b	775
G	H	0	1	1qbk:b	776
R	H	0	1	1qbk:b	777
L	H	0	1	1qbk:b	778
G	H	0	1	1qbk:b	779
Y	H	0	1	1qbk:b	780
V	H	0	1	1qbk:b	781
C	T	0	1	1qbk:b	782
P	H	0	1	1qbk:b	783
Q	H	0	1	1qbk:b	784
E	H	0	1	1qbk:b	785
V	H	0	1	1qbk:b	786
A	H	0	1	1qbk:b	787
P	G	0	1	1qbk:b	788
X	G	0	1	1qbk:b	789
L	G	0	1	1qbk:b	790
Q	G	0	1	1qbk:b	791
Q	G	0	1	1qbk:b	792
F	T	0	1	1qbk:b	793
I	H	0	1	1qbk:b	794
R	H	0	1	1qbk:b	795
P	H	0	1	1qbk:b	796
W	H	0	1	1qbk:b	797
C	H	0	1	1qbk:b	798
T	H	0	1	1qbk:b	799
S	H	0	1	1qbk:b	800
L	H	0	1	1qbk:b	801
R	T	0	1	1qbk:b	802
N	T	1	1	1qbk:b	803
I	S	1	1	1qbk:b	804
R		1	1	1qbk:b	805
D		1	1	1qbk:b	806
N	S	1	1	1qbk:b	807
E	H	0	1	1qbk:b	808
E	H	0	1	1qbk:b	809
K	H	0	1	1qbk:b	810
D	H	0	1	1qbk:b	811
S	H	0	1	1qbk:b	812
A	H	0	1	1qbk:b	813
F	H	0	1	1qbk:b	814
R	H	0	1	1qbk:b	815
G	H	0	1	1qbk:b	816
I	H	0	1	1qbk:b	817
C	H	0	1	1qbk:b	818
T	H	0	1	1qbk:b	819
X	H	0	1	1qbk:b	820
I	H	0	1	1qbk:b	821
S	H	0	1	1qbk:b	822
V	H	0	1	1qbk:b	823
N	T	0	1	1qbk:b	824
P	G	0	1	1qbk:b	825
S	G	0	1	1qbk:b	826
G	G	0	1	1qbk:b	827
V	T	0	1	1qbk:b	828
I	G	0	1	1qbk:b	829
Q	G	0	1	1qbk:b	830
D	G	0	1	1qbk:b	831
F	H	0	1	1qbk:b	832
I	H	0	1	1qbk:b	833
F	H	0	1	1qbk:b	834
F	H	0	1	1qbk:b	835
C	H	0	1	1qbk:b	836
D	H	0	1	1qbk:b	837
A	H	0	1	1qbk:b	838
V	H	0	1	1qbk:b	839
A	T	0	1	1qbk:b	840
S	T	0	1	1qbk:b	841
W		1	1	1qbk:b	842
I	S	1	1	1qbk:b	843
N	S	1	1	1qbk:b	844
P		1	1	1qbk:b	845
K		1	1	1qbk:b	846
D	H	0	1	1qbk:b	847
D	H	0	1	1qbk:b	848
L	H	0	1	1qbk:b	849
R	H	0	1	1qbk:b	850
D	T	0	1	1qbk:b	851
X	H	0	1	1qbk:b	852
F	H	0	1	1qbk:b	853
C	H	0	1	1qbk:b	854
K	H	0	1	1qbk:b	855
I	H	0	1	1qbk:b	856
L	H	0	1	1qbk:b	857
H	H	0	1	1qbk:b	858
G	H	0	1	1qbk:b	859
F	H	0	1	1qbk:b	860
K	H	0	1	1qbk:b	861
N	H	0	1	1qbk:b	862
Q	H	0	1	1qbk:b	863
V	H	0	1	1qbk:b	864
G	T	0	1	1qbk:b	865
D	H	0	1	1qbk:b	866
E	H	0	1	1qbk:b	867
N	H	0	1	1qbk:b	868
W	H	0	1	1qbk:b	869
R	H	0	1	1qbk:b	870
R	H	0	1	1qbk:b	871
F	H	0	1	1qbk:b	872
S	H	0	1	1qbk:b	873
D	H	0	1	1qbk:b	874
Q	S	1	1	1qbk:b	875
F	S	1	1	1qbk:b	876
P		1	1	1qbk:b	877
L	H	1	1	1qbk:b	878
P	H	1	1	1qbk:b	879
L	H	0	1	1qbk:b	880
K	H	0	1	1qbk:b	881
E	H	0	1	1qbk:b	882
R	H	0	1	1qbk:b	883
L	H	0	1	1qbk:b	884
A	H	0	1	1qbk:b	885
A	H	0	1	1qbk:b	886
F	H	0	1	1qbk:b	887
Y	S	0	1	1qbk:b	888
G		0	1	1qbk:b	889
V		0	1	1qbk:b	890
A		0	0	1b3u:a	1
A		0	0	1b3u:a	2
A		0	0	1b3u:a	3
D		0	0	1b3u:a	4
G	T	0	0	1b3u:a	5
D	T	0	0	1b3u:a	6
D	T	0	0	1b3u:a	7
S	T	0	1	1b3u:a	8
L	T	0	1	1b3u:a	9
Y	H	0	1	1b3u:a	10
P	H	0	1	1b3u:a	11
I	H	0	1	1b3u:a	12
A	H	0	1	1b3u:a	13
V	H	0	1	1b3u:a	14
L	H	0	1	1b3u:a	15
I	H	0	1	1b3u:a	16
D	H	0	1	1b3u:a	17
E	H	0	1	1b3u:a	18
L	T	1	1	1b3u:a	19
R	T	1	1	1b3u:a	20
N		1	1	1b3u:a	21
E	S	1	1	1b3u:a	22
D		1	1	1b3u:a	23
V	H	0	1	1b3u:a	24
Q	H	0	1	1b3u:a	25
L	H	0	1	1b3u:a	26
R	H	0	1	1b3u:a	27
L	H	0	1	1b3u:a	28
N	H	0	1	1b3u:a	29
S	H	0	1	1b3u:a	30
I	H	0	1	1b3u:a	31
K	H	0	1	1b3u:a	32
K	H	0	1	1b3u:a	33
L	T	0	1	1b3u:a	34
S	H	0	1	1b3u:a	35
T	H	0	1	1b3u:a	36
I	H	0	1	1b3u:a	37
A	H	0	1	1b3u:a	38
L	H	0	1	1b3u:a	39
A	H	0	1	1b3u:a	40
L	T	0	1	1b3u:a	41
G	T	0	1	1b3u:a	42
V	H	0	1	1b3u:a	43
E	H	0	1	1b3u:a	44
R	H	0	1	1b3u:a	45
T	H	0	1	1b3u:a	46
R	H	0	1	1b3u:a	47
S	H	0	1	1b3u:a	48
E	T	0	1	1b3u:a	49
L	H	0	1	1b3u:a	50
L	H	0	1	1b3u:a	51
P	H	0	1	1b3u:a	52
F	H	0	1	1b3u:a	53
L	H	0	1	1b3u:a	54
T	H	0	1	1b3u:a	55
D	H	0	1	1b3u:a	56
T	T	1	1	1b3u:a	57
I		1	1	1b3u:a	58
Y		1	1	1b3u:a	59
D		1	1	1b3u:a	60
E		1	1	1b3u:a	61
D	H	0	1	1b3u:a	62
E	H	0	1	1b3u:a	63
V	H	0	1	1b3u:a	64
L	H	0	1	1b3u:a	65
L	H	0	1	1b3u:a	66
A	H	0	1	1b3u:a	67
L	H	0	1	1b3u:a	68
A	H	0	1	1b3u:a	69
E	H	0	1	1b3u:a	70
Q	H	0	1	1b3u:a	71
L	H	0	1	1b3u:a	72
G	T	0	1	1b3u:a	73
T	T	0	1	1b3u:a	74
F	T	0	1	1b3u:a	75
T	T	0	1	1b3u:a	76
T	G	0	1	1b3u:a	77
L	G	0	1	1b3u:a	78
V	G	0	1	1b3u:a	79
G	T	0	1	1b3u:a	80
G	T	0	1	1b3u:a	81
P	G	0	1	1b3u:a	82
E	G	0	1	1b3u:a	83
Y	G	0	1	1b3u:a	84
V	T	0	1	1b3u:a	85
H	G	0	1	1b3u:a	86
C	G	0	1	1b3u:a	87
L	G	0	1	1b3u:a	88
L	H	0	1	1b3u:a	89
P	H	0	1	1b3u:a	90
P	H	0	1	1b3u:a	91
L	H	0	1	1b3u:a	92
E	H	0	1	1b3u:a	93
S	H	0	1	1b3u:a	94
L	H	0	1	1b3u:a	95
A	T	1	1	1b3u:a	96
T	T	1	1	1b3u:a	97
V	S	1	1	1b3u:a	98
E	S	1	1	1b3u:a	99
E		1	1	1b3u:a	100
T	H	0	1	1b3u:a	101
V	H	0	1	1b3u:a	102
V	H	0	1	1b3u:a	103
R	H	0	1	1b3u:a	104
D	H	0	1	1b3u:a	105
K	H	0	1	1b3u:a	106
A	H	0	1	1b3u:a	107
V	H	0	1	1b3u:a	108
E	H	0	1	1b3u:a	109
S	H	0	1	1b3u:a	110
L	H	0	1	1b3u:a	111
R	H	0	1	1b3u:a	112
A	H	0	1	1b3u:a	113
I	H	0	1	1b3u:a	114
S	H	0	1	1b3u:a	115
H	T	0	1	1b3u:a	116
E	T	0	1	1b3u:a	117
H	T	0	1	1b3u:a	118
S	T	0	1	1b3u:a	119
P	H	0	1	1b3u:a	120
S	H	0	1	1b3u:a	121
D	H	0	1	1b3u:a	122
L	H	0	1	1b3u:a	123
E	H	0	1	1b3u:a	124
A	H	0	1	1b3u:a	125
H	T	0	1	1b3u:a	126
F	H	0	1	1b3u:a	127
V	H	0	1	1b3u:a	128
P	H	0	1	1b3u:a	129
L	H	0	1	1b3u:a	130
V	H	0	1	1b3u:a	131
K	H	0	1	1b3u:a	132
R	H	0	1	1b3u:a	133
L	H	0	1	1b3u:a	134
A	H	0	1	1b3u:a	135
G	T	1	1	1b3u:a	136
G		1	1	1b3u:a	137
D	S	1	1	1b3u:a	138
W	S	1	1	1b3u:a	139
F	H	1	1	1b3u:a	140
T	H	0	1	1b3u:a	141
S	H	0	1	1b3u:a	142
R	H	0	1	1b3u:a	143
T	H	0	1	1b3u:a	144
S	H	0	1	1b3u:a	145
A	H	0	1	1b3u:a	146
C	H	0	1	1b3u:a	147
G	T	0	1	1b3u:a	148
L	T	0	1	1b3u:a	149
F	H	0	1	1b3u:a	150
S	H	0	1	1b3u:a	151
V	H	0	1	1b3u:a	152
C	H	0	1	1b3u:a	153
Y	H	0	1	1b3u:a	154
P	T	0	1	1b3u:a	155
R	T	0	1	1b3u:a	156
V	T	0	1	1b3u:a	157
S	T	0	1	1b3u:a	158
S	H	0	1	1b3u:a	159
A	H	0	1	1b3u:a	160
V	H	0	1	1b3u:a	161
K	H	0	1	1b3u:a	162
A	H	1	1	1b3u:a	163
E	H	1	1	1b3u:a	164
L	H	1	1	1b3u:a	165
R	H	1	1	1b3u:a	166
Q	H	1	1	1b3u:a	167
Y	H	0	1	1b3u:a	168
F	H	0	1	1b3u:a	169
R	H	0	1	1b3u:a	170
N	H	0	1	1b3u:a	171
L	H	0	1	1b3u:a	172
C	H	0	1	1b3u:a	173
S	T	0	1	1b3u:a	174
D		0	1	1b3u:a	175
D	S	0	1	1b3u:a	176
T		0	1	1b3u:a	177
P	H	0	1	1b3u:a	178
M	H	0	1	1b3u:a	179
V	H	0	1	1b3u:a	180
R	H	0	1	1b3u:a	181
R	H	0	1	1b3u:a	182
A	H	0	1	1b3u:a	183
A	H	0	1	1b3u:a	184
A	H	0	1	1b3u:a	185
S	H	0	1	1b3u:a	186
K	H	0	1	1b3u:a	187
L	H	0	1	1b3u:a	188
G	T	0	1	1b3u:a	189
E	H	0	1	1b3u:a	190
F	H	0	1	1b3u:a	191
A	H	0	1	1b3u:a	192
K	H	0	1	1b3u:a	193
V	T	0	1	1b3u:a	194
L	T	0	1	1b3u:a	195
E	T	0	1	1b3u:a	196
L	H	0	1	1b3u:a	197
D	H	0	1	1b3u:a	198
N	H	0	1	1b3u:a	199
V	H	0	1	1b3u:a	200
K	H	0	1	1b3u:a	201
S	H	0	1	1b3u:a	202
E	T	0	1	1b3u:a	203
I	H	0	1	1b3u:a	204
I	H	0	1	1b3u:a	205
P	H	0	1	1b3u:a	206
M	H	0	1	1b3u:a	207
F	H	0	1	1b3u:a	208
S	H	0	1	1b3u:a	209
N	H	0	1	1b3u:a	210
L	H	0	1	1b3u:a	211
A	H	0	1	1b3u:a	212
S	T	1	1	1b3u:a	213
D		1	1	1b3u:a	214
E	S	1	1	1b3u:a	215
Q		1	1	1b3u:a	216
D	H	1	1	1b3u:a	217
S	H	0	1	1b3u:a	218
V	H	0	1	1b3u:a	219
R	H	0	1	1b3u:a	220
L	T	0	1	1b3u:a	221
L	T	0	1	1b3u:a	222
A	H	0	1	1b3u:a	223
V	H	0	1	1b3u:a	224
E	H	0	1	1b3u:a	225
A	H	0	1	1b3u:a	226
C	H	0	1	1b3u:a	227
V	H	0	1	1b3u:a	228
N	H	0	1	1b3u:a	229
I	H	0	1	1b3u:a	230
A	H	0	1	1b3u:a	231
Q	H	0	1	1b3u:a	232
L	H	0	1	1b3u:a	233
L	T	0	1	1b3u:a	234
P	T	0	1	1b3u:a	235
Q	H	0	1	1b3u:a	236
E	H	0	1	1b3u:a	237
D	H	0	1	1b3u:a	238
L	H	0	1	1b3u:a	239
E	H	0	1	1b3u:a	240
A	H	0	1	1b3u:a	241
L	H	0	1	1b3u:a	242
V	T	0	1	1b3u:a	243
M	H	0	1	1b3u:a	244
P	H	0	1	1b3u:a	245
T	H	0	1	1b3u:a	246
L	H	0	1	1b3u:a	247
R	H	0	1	1b3u:a	248
Q	H	0	1	1b3u:a	249
A	H	0	1	1b3u:a	250
A	H	0	1	1b3u:a	251
E	T	0	1	1b3u:a	252
D		0	1	1b3u:a	253
K	S	0	1	1b3u:a	254
S	S	0	1	1b3u:a	255
W	H	0	1	1b3u:a	256
R	H	0	1	1b3u:a	257
V	H	0	1	1b3u:a	258
R	H	0	1	1b3u:a	259
Y	H	0	1	1b3u:a	260
M	H	0	1	1b3u:a	261
V	H	0	1	1b3u:a	262
A	H	1	1	1b3u:a	263
D	H	1	1	1b3u:a	264
K	T	1	1	1b3u:a	265
F	H	1	1	1b3u:a	266
T	H	1	1	1b3u:a	267
E	H	0	1	1b3u:a	268
L	H	0	1	1b3u:a	269
Q	H	0	1	1b3u:a	270
K	H	0	1	1b3u:a	271
A	H	0	1	1b3u:a	272
V	H	0	1	1b3u:a	273
G	T	0	1	1b3u:a	274
P	H	0	1	1b3u:a	275
E	H	0	1	1b3u:a	276
I	H	0	1	1b3u:a	277
T	H	0	1	1b3u:a	278
K	H	0	1	1b3u:a	279
T	H	0	1	1b3u:a	280
D	T	0	1	1b3u:a	281
L	H	0	1	1b3u:a	282
V	H	0	1	1b3u:a	283
P	H	0	1	1b3u:a	284
A	H	0	1	1b3u:a	285
F	H	0	1	1b3u:a	286
Q	H	0	1	1b3u:a	287
N	H	0	1	1b3u:a	288
L	H	0	1	1b3u:a	289
M	H	0	1	1b3u:a	290
K	T	0	1	1b3u:a	291
D		0	1	1b3u:a	292
C	S	0	1	1b3u:a	293
E	S	0	1	1b3u:a	294
A	H	0	1	1b3u:a	295
E	H	0	1	1b3u:a	296
V	H	0	1	1b3u:a	297
R	H	0	1	1b3u:a	298
A	H	0	1	1b3u:a	299
A	H	0	1	1b3u:a	300
A	H	0	1	1b3u:a	301
S	H	0	1	1b3u:a	302
H	H	0	1	1b3u:a	303
K	H	0	1	1b3u:a	304
V	T	0	1	1b3u:a	305
K	H	0	1	1b3u:a	306
E	H	0	1	1b3u:a	307
F	H	0	1	1b3u:a	308
C	H	0	1	1b3u:a	309
E	H	0	1	1b3u:a	310
N	T	0	1	1b3u:a	311
L	T	0	1	1b3u:a	312
S	T	0	1	1b3u:a	313
A	T	0	1	1b3u:a	314
D	T	0	1	1b3u:a	315
C	T	0	1	1b3u:a	316
R	H	0	1	1b3u:a	317
E	H	0	1	1b3u:a	318
N	H	0	1	1b3u:a	319
V	H	0	1	1b3u:a	320
I	H	0	1	1b3u:a	321
M	H	0	1	1b3u:a	322
S	H	0	1	1b3u:a	323
Q	T	0	1	1b3u:a	324
I	H	0	1	1b3u:a	325
L	H	0	1	1b3u:a	326
P	H	0	1	1b3u:a	327
C	H	0	1	1b3u:a	328
I	H	0	1	1b3u:a	329
K	H	0	1	1b3u:a	330
E	H	0	1	1b3u:a	331
L	H	0	1	1b3u:a	332
V	H	0	1	1b3u:a	333
S	T	1	1	1b3u:a	334
D		1	1	1b3u:a	335
A	S	1	1	1b3u:a	336
N		1	1	1b3u:a	337
Q	H	1	1	1b3u:a	338
H	H	0	1	1b3u:a	339
V	H	0	1	1b3u:a	340
K	H	0	1	1b3u:a	341
S	H	0	1	1b3u:a	342
A	H	0	1	1b3u:a	343
L	H	0	1	1b3u:a	344
A	H	0	1	1b3u:a	345
S	T	0	1	1b3u:a	346
V	T	0	1	1b3u:a	347
I	G	0	1	1b3u:a	348
M	G	0	1	1b3u:a	349
G	G	0	1	1b3u:a	350
L	G	0	1	1b3u:a	351
S	H	0	1	1b3u:a	352
P	H	0	1	1b3u:a	353
I	H	0	1	1b3u:a	354
L	H	0	1	1b3u:a	355
G	T	0	1	1b3u:a	356
K	H	0	1	1b3u:a	357
D	H	0	1	1b3u:a	358
N	H	0	1	1b3u:a	359
T	H	0	1	1b3u:a	360
I	H	0	1	1b3u:a	361
E	H	0	1	1b3u:a	362
H	H	0	1	1b3u:a	363
L	T	0	1	1b3u:a	364
L	H	0	1	1b3u:a	365
P	H	0	1	1b3u:a	366
L	H	0	1	1b3u:a	367
F	H	0	1	1b3u:a	368
L	H	0	1	1b3u:a	369
A	H	0	1	1b3u:a	370
Q	H	0	1	1b3u:a	371
L	H	0	1	1b3u:a	372
K	T	1	1	1b3u:a	373
D		1	1	1b3u:a	374
E	S	1	1	1b3u:a	375
C		1	1	1b3u:a	376
P	H	1	1	1b3u:a	377
E	H	0	1	1b3u:a	378
V	H	0	1	1b3u:a	379
R	H	0	1	1b3u:a	380
L	H	0	1	1b3u:a	381
N	H	0	1	1b3u:a	382
I	H	0	1	1b3u:a	383
I	H	0	1	1b3u:a	384
S	T	0	1	1b3u:a	385
N	T	0	1	1b3u:a	386
L		0	1	1b3u:a	387
D	H	0	1	1b3u:a	388
C	H	0	1	1b3u:a	389
V	H	0	1	1b3u:a	390
N	H	0	1	1b3u:a	391
E	H	0	1	1b3u:a	392
V	H	0	1	1b3u:a	393
I	T	0	1	1b3u:a	394
G	T	0	1	1b3u:a	395
I	H	0	1	1b3u:a	396
R	H	0	1	1b3u:a	397
Q	H	0	1	1b3u:a	398
L	H	0	1	1b3u:a	399
S	H	0	1	1b3u:a	400
Q	H	0	1	1b3u:a	401
S	H	0	1	1b3u:a	402
L	H	0	1	1b3u:a	403
L	T	0	1	1b3u:a	404
P	H	0	1	1b3u:a	405
A	H	0	1	1b3u:a	406
I	H	0	1	1b3u:a	407
V	H	0	1	1b3u:a	408
E	H	0	1	1b3u:a	409
L	H	0	1	1b3u:a	410
A	H	0	1	1b3u:a	411
E	T	1	1	1b3u:a	412
D		1	1	1b3u:a	413
A	S	1	1	1b3u:a	414
K	S	1	1	1b3u:a	415
W	H	1	1	1b3u:a	416
R	H	0	1	1b3u:a	417
V	H	0	1	1b3u:a	418
R	H	0	1	1b3u:a	419
L	H	0	1	1b3u:a	420
A	H	0	1	1b3u:a	421
I	H	0	1	1b3u:a	422
I	H	0	1	1b3u:a	423
E	H	0	1	1b3u:a	424
Y	H	0	1	1b3u:a	425
M	T	0	1	1b3u:a	426
P	H	0	1	1b3u:a	427
L	H	0	1	1b3u:a	428
L	H	0	1	1b3u:a	429
A	H	0	1	1b3u:a	430
G	H	0	1	1b3u:a	431
Q	H	0	1	1b3u:a	432
L	H	0	1	1b3u:a	433
G	T	0	1	1b3u:a	434
V	G	0	1	1b3u:a	435
E	G	0	1	1b3u:a	436
F	G	0	1	1b3u:a	437
F	T	0	1	1b3u:a	438
D	T	0	1	1b3u:a	439
E	H	0	1	1b3u:a	440
K	H	0	1	1b3u:a	441
L	H	0	1	1b3u:a	442
N	H	0	1	1b3u:a	443
S	H	0	1	1b3u:a	444
L	H	0	1	1b3u:a	445
C	H	0	1	1b3u:a	446
M	H	0	1	1b3u:a	447
A	H	0	1	1b3u:a	448
W	G	0	1	1b3u:a	449
L	G	1	1	1b3u:a	450
V	G	1	1	1b3u:a	451
D		1	1	1b3u:a	452
H	S	1	1	1b3u:a	453
V	S	1	1	1b3u:a	454
Y	H	0	1	1b3u:a	455
A	H	0	1	1b3u:a	456
I	H	0	1	1b3u:a	457
R	H	0	1	1b3u:a	458
E	H	0	1	1b3u:a	459
A	H	0	1	1b3u:a	460
A	H	0	1	1b3u:a	461
T	H	0	1	1b3u:a	462
S	H	0	1	1b3u:a	463
N	H	0	1	1b3u:a	464
L	H	0	1	1b3u:a	465
K	H	0	1	1b3u:a	466
K	H	0	1	1b3u:a	467
L	H	0	1	1b3u:a	468
V	H	0	1	1b3u:a	469
E	H	0	1	1b3u:a	470
K	H	0	1	1b3u:a	471
F	H	0	1	1b3u:a	472
G	T	0	1	1b3u:a	473
K	H	0	1	1b3u:a	474
E	H	0	1	1b3u:a	475
W	H	0	1	1b3u:a	476
A	H	0	1	1b3u:a	477
H	H	0	1	1b3u:a	478
A	H	0	1	1b3u:a	479
T	H	0	1	1b3u:a	480
I	T	0	1	1b3u:a	481
I	H	0	1	1b3u:a	482
P	H	0	1	1b3u:a	483
K	H	0	1	1b3u:a	484
V	H	0	1	1b3u:a	485
L	H	0	1	1b3u:a	486
A	H	0	1	1b3u:a	487
M	H	0	1	1b3u:a	488
S	H	0	1	1b3u:a	489
G	H	1	1	1b3u:a	490
D		1	1	1b3u:a	491
P	S	1	1	1b3u:a	492
N		1	1	1b3u:a	493
Y	H	1	1	1b3u:a	494
L	H	0	1	1b3u:a	495
H	H	0	1	1b3u:a	496
R	H	0	1	1b3u:a	497
M	H	0	1	1b3u:a	498
T	H	0	1	1b3u:a	499
T	H	0	1	1b3u:a	500
L	H	0	1	1b3u:a	501
F	H	0	1	1b3u:a	502
C	H	0	1	1b3u:a	503
I	H	0	1	1b3u:a	504
N	H	0	1	1b3u:a	505
V	H	0	1	1b3u:a	506
L	H	0	1	1b3u:a	507
S	T	0	1	1b3u:a	508
E	T	0	1	1b3u:a	509
V	T	0	1	1b3u:a	510
C	T	0	1	1b3u:a	511
G	T	0	1	1b3u:a	512
Q	H	0	1	1b3u:a	513
D	H	0	1	1b3u:a	514
I	H	0	1	1b3u:a	515
T	H	0	1	1b3u:a	516
T	H	0	1	1b3u:a	517
K	H	0	1	1b3u:a	518
H	H	0	1	1b3u:a	519
[truncated: 5,540 more rows]
